# Supplementary material for: Regular Intake of Green Tea Polyphenols Suppresses the Development of Nonmelanoma Skin Cancer through miR-29-Mediated Epigenetic Modifications
Source: J Clin Med. 2022 Jan 13;11(2):398. doi: 10.3390/jcm11020398 (PMC8777720; doi:10.3390/jcm11020398)
Supplement: Supplementary file 1 [file jcm-11-00398-s001.zip]

Archive with 1 entries (1 files):
- jcm-1501699-supplementary.pdf
